# Supplementary material for: Micronutrient intake status and associated factors in children aged 6–23 months in sub-Saharan Africa
Source: Sci Rep. 2023 Jun 22;13:10179. doi: 10.1038/s41598-023-36497-3 (PMC10287638; doi:10.1038/s41598-023-36497-3)
Supplement: Supplementary file 1 — Supplementary Information. [file 41598_2023_36497_MOESM1_ESM.do]

use "C:\Users\Hope\Desktop\1. FInal Pooled MNS 6 - 23 months of age children\DTU_Final Pooled_MNISs_SSA.dta" 

************ do file for MN intake status of children 6 - 23 months of age in SSA *******
**************************************************************
* Title: Micronutrient intake status and associated factors in Sub-Saharan African children aged 6–23 months: multilevel generalized linear mixed model using modified Poisson regression analysis.
* Ref: Submission ID: d484374b-7a19-4040-9b91-cd9e33140ad3 || Journal: Scientific reports
* Authors: Melaku Tadege Engidaw, Alemayehu Digssie Gebremariam, Sofonyas Abebaw Tiruneh, Desalegn Tesfa, Yalelet Fentaw, Belayneh Kefale, Mulu Tirhuneh, Abebaw Tadesse Wubie *************************************************
*********************************************************************
* regions_country  of data collection*****
**************************************************************

gen wt = v005/1000000
melogit Dv ID [iw=wt] || v001

***** Country BJ****
recode v024 (1 = 1 "alibori")(2 = 2 "atacora")(3 = 3 "atlantic")(4 = 4 "borgou")(5 = 5 "collines")(6 = 6 "couffo")(7 = 7 "donga")(8 = 8 "littoral")(9 = 9 "mono")(10 = 10 "ou") (11 = 11 "plateau")(12 = 12 "zou"), gen(region)

***** Country BU****
recode v024 (1 = 13 "bubanza")(2 = 14 "bujumbura rural")(3 = 15 "bururi")(4 = 16 "cankuzo")(5 = 17 "cibitoke")(6 = 18 "gitega")(7 = 19 "karusi")(8 = 20 "kayanza")(9 = 21 "kirundo")(10 = 22 "makamba") (11 = 23 "muramvya")(12 = 24 "muyinga") (13=25 "mwaro") (14=26 " ngozi") (15=27 "rutana") (16=28 "ruyigi") (17=29 "bujumbura mairie") (18=30 "rumonge"), gen(region)

***** Country CM****
recode v024 (1 = 31 "adamawa")(2 = 32 "centre (without yaounde)")(3 = 33 "douala")(4 = 34 "east")(5 = 35 "far-north")(6 = 36 "littoral (without douala)")(7 = 37 "north")(8 = 38 "north-west")(9 = 39 "west")(10 = 40 "south") (11 = 41 "south-west")(12 = 42 "yaounde"), gen(region)

***** Country ET****
recode v024 (1 = 43 "tigray")(2 = 44 "afar")(3 = 45 "amhara")(4 = 46 "oromia")(5 = 47 "somali")(6 = 48 "benishangul")(7 = 49 "snnpr")(8 = 50 "gambela")(9 = 51 "harari")(10 = 52 "addis adaba") (11 = 53 "dire dawa"), gen(region)

***** Country GM****
recode v024 (1 = 54 "banjul")(2 = 55 "kanifing")(3 = 56 "brikama")(4 = 57 "mansakonko")(5 = 58 "kerewan")(6 = 59 "kuntaur")(7 = 60 "janjanbureh")(8 = 61 "basse"), gen(region)

***** Country GN****
recode v024 (1 = 62 "bok�")(2 = 63 "conakry")(3 = 64 "faranah")(4 = 65 "kankan")(5 = 66 "kindia")(6 = 67 "lab�")(7 = 68 "mamou")(8 = 69 "n'z�r�kor�"), gen(region)

***** Country LB****
recode v024 (1 = 70 "north western")(2 = 71 "south central")(3 = 72 "south eastern a")(4 = 73 "south eastern b")(5 = 74 "north central"), gen(region)

***** Country Ml****

recode v024 (1 = 75 "kayes")(2 = 76 "koulikoro")(3 = 77 "sikasso")(4 = 78 "segou")(5 = 79 "mopti") (6 = 80 "toumbouctou")(7 = 81 "gao")(8 = 82 "kidal")(9 = 83 "bamako"), gen(region)

***** Country MW****
recode v024 (1 = 84 "northern region")(2 = 85 "central region")(3 = 86 "southern region"), gen(region)

***** Country NG****
recode v024 (1 = 87 "north central")(2 = 88 "north east")(3 = 89 "north west")(4 = 90 "south east")(5 = 91 "south south") (6 = 92 "south west"), gen(region)

***** Country RW****
recode v024 (1 = 93 "kigali")(2 = 94 "south")(3 = 95 "west")(4 = 96 "north")(5 = 97 "east"), gen(region)

***** Country SL****
recode v024 (1 = 98 "eastern")(2 = 99 "northern")(3 = 100 "north western")(4 = 101 "southern")(5 = 102 " western"), gen(region)

***** Country TZ****
recode v024 (1 = 103 "dodoma")(2 = 104 "arusha")(3 = 105 "kilimanjaro")(4 = 106 "tanga")(5 = 107 "morogoro")(6 = 108 "pwani")(7 = 109 "dar es salam")(8 = 110 "lindi")(9 = 111 "mtwara")(10 = 112 "ruvuma")(11 = 113 "iringa")(12 = 114 "mbeya")(13 = 115 "singida")(14 = 116 "tabora")(15 = 117 "rukwa")(16 = 118 "kigoma")(17 = 119 "shinyaga")(18 = 120 "kagera")(19 = 121 "mwanza")(20 = 122 "mara")(21 = 123 "manyara")(22 = 124 "njombe")(23 = 125 "katavi")(24 = 126 "simiyu")(25 = 127 "geita")(51 = 128 "kaskazini")(52 = 129 "kusini")(53 = 130 "njini")(54 = 131 "kaskazini pemba")(55 = 132 "kusini pemba"), gen(region)

***** Country UG****
recode v024 (0 = 133 "kampala")(1 = 134 "south buganda")(2 = 135 "north buganda")(3 = 136 "busoga")(4 = 137 "bukedi")(5 = 138 "bugisu")(6 = 139 "teso")(7 = 140 "karamoja")(8 = 141 "lango")(9 = 142 "acholi")(10 = 143 "west nile")(11 = 144 "bunyoro")(12 = 145 "tooro") (13 = 146 "ankole")(14 = 147 "kigezi"), gen(region)

***** Country ZA****
recode v024 (1 = 148 "western cape")(2 = 149 "eastern cape")(3 = 150 "northern cape")(4 = 151 "free state")(5 = 152 "kwazulu-natal") (6 = 153 "north west")(7 = 154 "gauteng")(8 = 155 "mpumalanga")(9 = 156 "limpopo"), gen(region)

***** Country ZM (Zambia)****
recode v024 (1 = 157 "centeral")(2 = 158 "copperbelt")(3 = 159 "eastren")(4 = 160 "luapula")(5 = 161 "lusaka") (6 = 162 "muchinga")(7 = 163 "northern")(8 = 164 "north westren")(9 = 165 "southern")(10 = 166 "westren"), gen(region)

***** Country ZW ****
recode v024 (1 = 167 "manicaland")(2 = 168 "mashonaland central")(3 = 169 "mashonaland east") (4 = 170 "mashonaland east")(5 = 171 "matabeleland north")(6 = 172 "matabeleland south")(7 = 173 "midlands") (8 = 174 "masvingo")(9 = 175 "harare")(10 = 176 "bulawayo"), gen(region)

******* Subregions_of_SSA*
****BJ
generate country_region = .
recode country_region (. = 4 "WA"), gen( Subregions_of_SSA)

****BU****

***************************************************************************
**  Data cleaning command
*****************************************************************
tab b19
rename b19 age_months
order age_months, last
label variable age_months "Child age months "

****
gen age_months = v008 - b3
tab age_months
label variable age_months "Child age months "

// sex of the child


tab b4
codebook b4
recode b4 (1 = 1 "Male")( 2 = 0 "Female"), gen(sex)
codebook sex


/////////////////////////////////////////////////////////////////////////////  
// factor extraction 

***************************************************************************
**  proximal factors 
**  child chracterstics
***************************************************************************

///Plurality of birth
tab b0
codebook b0
recode b0 (0=0 " single")(*=1 "multiple"), gen (plurality)
label variable plurality "plurality of birth"
codebook plurality

// Size of the child at 3 category  or birth weight 
tab m18
codebook m18
recode m18 (4 5 = 0 "smaller than average")(3=1 "average") (1 2 = 2 "larger than average")(8=.), gen(birth_wt)
recode m18 (5=0 " very small")(4=1 "smaller than average") (3=2 "average")(2=3 "larger than average")(1=4 "very large") (8=.), gen(birth_wt2)
codebook  birth_wt birth_wt2
label variable birth_wt "size of child at birth"
label variable birth_wt2 "size of child at birth"

// age of the child
tab age_months
recode age_months (6/11 = 0 "6 - 11 months") (12/23 = 1 "12 - 23 months"), gen(child_age)
tab child_age
// Excusive breastfeeding
tab m4
tab m4, nol
recode m4( 95 = 0 "Yes")(else = 1 "No"), gen(Exc_breast)
tab Exc_breast

// preceding birth interval 
tab b11
codebook b11
recode b11 (24/558 = 0 "≥ 24 months") (18/24 = 1 "18-23 months")(1/17 = 2 "< 18 months")(.=.), gen(pre_intrval)
recode b11 (24/558= 0 "≥ 24 months") (1/23 = 1 "< 23 months")(.=.), gen(pre_intrval_2)
label variable pre_intrval "preceding birth interval (months)"
label variable pre_intrval_2 "preceding birth interval (months)"
codebook pre_intrval pre_intrval_2

***************************************************************************
**  Intermidate factors 
**  Most of maternal factors
***************************************************************************

/// teen age pregenancy 
gen teen_age_preg = ( int((b3 - v011)/12) )
tab teen_age_preg
label variable teen_age_preg "teen age pregenancy"
recode teen_age_preg (0/19 = 1 "teen")(20/49 = 0 "Not teen"), gen(teen_cat)
tab teen_cat
codebook teen_cat
///age of the mother///
rename v013 age_cat_5
tab v012
recode v012  (15/19 = 0 "<19 Years") (20/34 = 1 "20 -34 years")(35/49 = 2 "35-49 Years"), gen(age_cat)
label variable age_cat "age of the respondent"
codebook age_cat
// Mother eduactional status
tab v106
codebook v106
recode  v106 (0 =0 "No education")(1=1 "Primary")(2 3 =2 " Secondary"), gen(mom_edu)
label variable mom_edu "Highest educational level of the mother"
codebook mom_edu
//// Husband/partner education status
tab v701
codebook v701
tab v701, nol
recode v701  (0=0 "no education")(1= 1 "primary")(2 3 = 2 "secondary+") ( 8 . =.), gen (edu_stat_hus)
label variable edu_stat_hus "Husband/partner's education level"
codebook edu_stat_hus
/// Respondants occupation 
tab v717
tab v717, nol
codebook v717
recode v717 (0=0 "not-working")(1/25 = 1 "working")( 90/100 . = .), gen (occ_stat_mom)
label variable occ_stat_mom "Respondent's occupation"
codebook occ_stat_mom
/// Husband/partner occupation status
tab v705
tab v705, nol
codebook v705
recode v705 (0=0 "not-working")(1/25 = 1 "working")( 90/100 . = .), gen (occ_stat_hus)
label variable occ_stat_hus "Husband/partner's occupation (grouped)"
codebook occ_stat_hus
/// marital status
tab v502
codebook v502
recode v502 (0=0 " never in union")(*=1 "in union"), gen (mari_status)
label variable mari_status "Marital Status"
codebook mari_status
/// Number of living children
tab v219
codebook v219
recode v219 (0/3 = 0 " ≤ three")(*= 1 "≥  Four"), gen (Nolive_child)
label variable Nolive_child "Number of living children"
codebook Nolive_child
/// residence
tab v025
codebook v025
recode v025 (1=0 "Urban")(2=1 "Rural"), gen(residence)
label variable residence "type of place of residence"
codebook residence
///Wealth index
tab v190
codebook v190
recode v190 (1=0 "poorest")(2=1 "poorer")(3=2 "middle")(4=3 "richer")(5=4 " richest"), gen(wealth)
label variable wealth "wealth index combined"
recode v190 (1 2 =0 "poor")( 3=1 "middle")(4 5 =2 "rich"), gen(wealth_cat)
label variable wealth_cat "wealth index categorized"
codebook wealth wealth wealth_cat

// place of delivery
tab m15
tab m15, nol
recode m15  (11 12 13 96 99 = 1 "Home delivery")(21/ 50 = 0 "Institutional delivery"), gen(place_delivery)
label variable place_delivery "place of residency"
codebook place_delivery

//ANC visit///
tab m14
tab m14,nol
recode m14 (0 = 0 "no ANC follow up")(1/20 = 1 "Have ANC follow up") (98 = 2 "don't know"), gen(anc_visit)
label variable anc_visit "Number of antenatal visits during pregnancy"
codebook anc_visit
//// timing of NAC visit///
tab m13,
tab m13,nol
recode m13 (0/3  = 0 "less than 12 weeks")(* = 1 "grater than 12 weeks"), gen(time_anc)
label variable time_anc "timing of 1st antenatal check (weeks))"
codebook time_anc

*** current pregnancy 
recode v213 (0 = 0 "no or unsure")(1=1 "yes"), gen (Current_pregnacy)

***age at 1st Pregnancy***
tab v212
recode v212  (10/20 = 0 "<20 Years") (20/49 = 1 "20 -49 years"), gen(age_cat_at1st_pregn)
tab age_cat_at1st_pregn

******Family Size****
tab v136
sum v136
recode v136 (2/5 = 1 "<=5") (6/100 = 2 ">5"), gen(Family_Size)
*** Birthorder

recode bord (1 = 1 "1")(2/4 = 2 "2 - 4")(5/13 = 3 ">= 5"), gen(Cat_bith_order)

*** sex of the houshold head
recode v151 (1 = 0 "male")(2 = 1 "female"), gen(sex_of_hhs_head)

********media_exposure
tab1 v157 v158 v156 
gen media_exposure  = 0 if (v157 == 0|v158 == 0 |v159 == 0)
recode media_exposure 0 = 0 else=1

*******************************************************************
********** 				building dependent variables//
******************************************************************
gen VitA_richFood_24hrs  = 1 if (v414g == 1|v414h == 1 |v414i ==1|v414j ==1|v414k ==1|v414m ==1|v414n ==1)
tab VitA_richFood_24hrs
recode VitA_richFood_24hrs 1 = 1 else=0, gen (ViAFood1)
tab ViAFood1
gen Iron_richFood_24hrs  = 1 if (v414g == 1|v414h == 1 |v414m ==1|v414n ==1)
recode Iron_richFood_24hrs 1 = 1 else=0, gen (IRONFood1)
tab IRONFood1
gen MMP_7days = 1 if (h80a == 1)
recode MMP_7days 1=1 else =0, gen(MMP3)
tab MMP3
gen Iron_Suppl_7days = 1 if (h42 ==1)
recode Iron_Suppl_7days 1=1 else =0, gen(Iron_Supp_4)
tab Iron_Supp_4
gen VitA_Suppl_6mths = 1 if (h34 ==1)
recode VitA_Suppl_6mths 1=1 else =0, gen(VitA_Supp_5)
tab VitA_Supp_5
gen Deworming = 1 if (h43 ==1)
recode Deworming 1=1 else =0, gen(Deworming_6)
tab Deworming_6

*****************************************************************
*************
// Living condition and age of the child//
tab age_months
drop if age_months <6
drop if age_months >23
tab age_months

***************************************************************
* to destring v000 to Countries
***************************************************************
generate SSA_countries = ., after(v000)
replace SSA_countries = 1 in 1/4260
replace SSA_countries = 2 in 4261/8440
replace SSA_countries = 3 in 8441/11365
replace SSA_countries = 4 in 11366/14470
replace SSA_countries = 5 in 14471/16979
replace SSA_countries = 6 in 16980/19136
replace SSA_countries = 7 in 19137/20890
replace SSA_countries = 8 in 20891/23900
replace SSA_countries = 9 in 23901/29031
replace SSA_countries = 10 in 29032/38924
replace SSA_countries = 11 in 38925/41397
replace SSA_countries = 12 in 41398/44418
replace SSA_countries = 13 in 44419/47738
replace SSA_countries = 14 in 47739/52445
replace SSA_countries = 15 in 52446/53477
replace SSA_countries = 16 in 53478/56485
replace SSA_countries = 17 in 56486/58280

********************************************************************
label define SSA_counriies_name 1 "Benin" 2 "Burundi" 3 "Cameroon" 4 "Ethiopia" 5 "Gambia" 6 "Guinea" 7 "Liberia" 8 "Mali" 9 "Malawi" 10 "Nigeria" 11 "Rwanda" 12 "Sierra Leone" 13 "Tanzania" 14 "Ugnada" 15 "South Africa" 16 "Zambia" 17 "Zimbabwe"

label values SSA_countries SSA_counriies_name

**********************************************************************
*******************************************************************
****************** Dependet Variable******************************
*******************************************************************

gen MNS = 1 if (ViAFood1 == 1|IRONFood1 ==1|MMP3 ==1|Iron_Supp_4 ==1|VitA_Supp_5 ==1|Deworming_6 ==1)
recode MNS 1=1 else =0, gen(Final_MNS)

******************************************************************

*****************************************************************
order v012 v000 v001 age_cat_5 v005 v024 v025 v155 region Economic_regions plurality birth_wt birth_wt2 child_age Exc_breast pre_intrval pre_intrval_2 teen_cat age_cat mom_edu edu_stat_hus occ_stat_mom occ_stat_hus mari_status Nolive_child residence wealth wealth_cat place_delivery anc_visit time_anc sdistrict media_exposure sex_of_hhs_head Cat_bith_order Family_Size Current_pregnacy Final_MNS, first


********************************************************************************************************************************
********************************************************************************************************************************
*************** *******************************Modeling - Modified poision regression ******************************************
********************************************************************************************************************************
/////////////////////////////////////////////////////////////////////

meglm Final_MNS i.media_exposure || region :, fam(poisson) link(log) vce(robust) eform
meglm Final_MNS i.Family_Size || region :, fam(poisson) link(log) vce(robust) eform
meglm Final_MNS i.child_age || region :, fam(poisson) link(log) vce(robust) eform
meglm Final_MNS i.plurality || region :, fam(poisson) link(log) vce(robust) eform
meglm Final_MNS i.birth_wt || region :, fam(poisson) link(log) vce(robust) eform
meglm Final_MNS i.Exc_breast || region :, fam(poisson) link(log) vce(robust) eform
meglm Final_MNS i.pre_intrval_2 || region :, fam(poisson) link(log) vce(robust) eform
meglm Final_MNS i.teen_cat || region :, fam(poisson) link(log) vce(robust) eform
meglm Final_MNS i.mom_edu || region :, fam(poisson) link(log) vce(robust) eform
meglm Final_MNS i.edu_stat_hus || region :, fam(poisson) link(log) vce(robust) eform
meglm Final_MNS i.occ_stat_mom || region :, fam(poisson) link(log) vce(robust) eform
meglm Final_MNS i.occ_stat_hus || region :, fam(poisson) link(log) vce(robust) eform
meglm Final_MNS i.mari_status || region :, fam(poisson) link(log) vce(robust) eform
meglm Final_MNS i.Nolive_child || region :, fam(poisson) link(log) vce(robust) eform
meglm Final_MNS i.anc_visit || region :, fam(poisson) link(log) vce(robust) eform
meglm Final_MNS i.time_anc || region :, fam(poisson) link(log) vce(robust) eform
meglm Final_MNS i.place_delivery || region :, fam(poisson) link(log) vce(robust) eform
meglm Final_MNS i.age_cat || region :, fam(poisson) link(log) vce(robust) eform
meglm Final_MNS i.m17 || region :, fam(poisson) link(log) vce(robust) eform


meglm Final_MNS i.residence || region :, fam(poisson) link(log) vce(robust) eform
meglm Final_MNS i.wealth_cat || region :, fam(poisson) link(log) vce(robust) eform
meglm Final_MNS i.Economic_regions || region :, fam(poisson) link(log) vce(robust) eform
meglm Final_MNS i.SSA_countries || region :, fam(poisson) link(log) vce(robust) eform


/// Even if  are stistically signficant; occ_stat_hus,father edu_stat_hus and pre_intrval_2 were excluded from the fianl model analysis due to to the highest number of missing vaule////////

**************************************************************************
*****************///model comparision///
**************************************************************************
melogit Final_MNS|| region :,


. estat icc

Intraclass correlation

------------------------------------------------------------------------------
                       Level |        ICC   Std. Err.     [95% Conf. Interval]
-----------------------------+------------------------------------------------
                      region |   .1067498   .0111419      .0867962    .1306344
------------------------------------------------------------------------------

.
/////////////////////////////
**null model
///////////////////////////////////

meglm Final_MNS || region :, fam(poisson) link(log) vce(robust) eform

est store null

////////result
**************************************************************************************************


**************************************************************************************************
                           ///// model I model with ind'l factors ////////
**************************************************************************************************
*******marital status removed becuase of colinearity 

///******* Even if  are stistically signficant; occ_stat_hus, father edu_stat_hus and pre_intrval_2 were excluded from the fianl model analysis due to to the highest number of missing vaule////////
**** the model will be as follows:

meglm Final_MNS i.age_cat i.mom_edu i.occ_stat_mom i.Family_Size i.teen_cat i.Exc_breast i.birth_wt i.plurality i.Cat_child_age i.m17 i.Nolive_child i.anc_visit i.time_anc i.place_delivery i.media_exposure || region :, fam(poisson) link(log) vce(robust) eform

est store M1

//////////////result 
**************************************************************************************************


**************************************************************************************************
                           ///// Modell II - community level factors ////////
**************************************************************************************************

meglm Final_MNS i.residence i.wealth_cat i.Economic_regions || region :, fam(poisson) link(log) vce(robust) eform


est store M2

****** NB: note: 3.SSA_countries omitted because of collinearity, note: 15.SSA_countries omitted because of collinearity, note: 17.SSA_countries omitted because of collinearity


//////////////result 
**************************************************************************************************


**************************************************************************************************
                           ///// Modell III - Indv'l + community level factors ////////
**************************************************************************************************
//// final model after exclusing occ_stat_hus, father edu_stat_hus, and pre_intrval_2, and countires (SSA_countries) will as follows:

meglm Final_MNS i.age_cat i.mom_edu i.occ_stat_mom i.Family_Size i.teen_cat i.Exc_breast i.birth_wt i.plurality i.Cat_child_age i.m17 i.Nolive_child i.anc_visit i.time_anc i.place_delivery i.media_exposure i.residence i.wealth_cat i.Economic_regions || region :, fam(poisson) link(log) vce(robust) eform

est store M3

////////////result
**************************************************************************************************


**************************************************************************************************
                           ///// Model comparasion ////////
**************************************************************************************************

est stats null M1 M2 M3

/////Result
**************************************************************************************************


**************************************************************************************************
                           ///// Measure of varation Calculation ////////
**************************************************************************************************

*****median odds ratio means :- They consider
**repeatedly sampling two subjects with the same covariate values and forming the odds
**ratio comparing the subject who has the larger random intercept with the other subject.
*** ORmedian =  exp[squrt2ψΦ−1(3/4)], where ψΦ−1 = the variance of the cluster (level two)NB: not the standred deviation ****


***ORmedian for null
display exp(sqrt(2*0.0124241)*invnormal(3/4)) ==> null model (variance = 0.0124241, standared error =  0.0031977) = 1.1121799
***ORmedian for M1    
display exp(sqrt(2*0.0032199) *invnormal(3/4)) ==> individual variablel model (variance = 0.0032199, standared error = 0.0010606) = 1.0556183

***ORmedian for M2    
display exp(sqrt(2*0.0099469 )*invnormal(3/4)) ==> community level model (variance = 0.0099469, standared error = 0.0029178) = 1.0998059
***ORmedian for M3
display exp(sqrt(2*0.002607 )*invnormal(3/4)) ==> full mode (variance = 0.002607, standared error =   0.000923) = 1.0499091

 *****************************************************************************************
 ********The confidence interval for MOR calculated using the formula MOR*(e)^±1.96*se
 *****************************************************************************************
 
the 95% CI for null model = (LBCI - UBCI) = (display  1.11 *(2.72^(-1.96*0.0031977)) - display  1.11 *(2.72^(1.96*0.0031977)) , where 2.72 = e  ==> 95%CI= ////[1.1030605 - 1.116983]

 For indevidual level variables model (M1) = 95%CI = (display  1.05 *(2.72^(-1.96*0.0010606)) - display  1.06 *(2.72^(1.96*0.0010606)) ==> ////[1.0478182 - 1.0622072]
 
 For comunity level variables model (M2) = 95%CI = (display  1.09 *(2.72^(-1.96*0.0029178)) - display  1.11 *(2.72^(1.96*0.0029178)) ==> ////[1.0837803 - 1.1163702]
 
 For full model (M3) = 95%CI = (display  1.06 *(2.72^(-1.96*0.000923)) - display  1.06 *(2.72^(1.96*0.000923)) ==> ////[1.0580829 - 1.0619206]
 
 ****PCV measures the total variation attributed by individual level factors and community level factors 
 ***in the multilevel model as compared to the null model. PCV= (var (null model)-var (full model))/ var (null model)
 
PCV null model null ==> display  (0.0124241 - 0.0124241)/0.0124241   PCV for null model ==> 0
PCV null model M1 ==> display  (0.0124241 - 0.0032199)/ 0.0124241  PCV for individual level ==> 0.74083435
PCV null model M2 ==> display  (0.0124241 - 0.0099469)/ 0.0124241 PCV for comunity level ==> 0.19938668
PCV null model M3 ==> display  (0.0124241 - 0.002607)/ 0.0124241   PCV for full model ==> .79016589
